# Supplementary material for: Dioxins and related environmental contaminants increase TDP-43 levels
Source: Mol Neurodegener. 2017 May 5;12:35. doi: 10.1186/s13024-017-0177-9 (PMC5420162; doi:10.1186/s13024-017-0177-9)
Supplement: Supplementary file 1 — (DOCX 36.4 kb) [file 13024_2017_177_MOESM1_ESM.xlsx]

## Sheet: Sheet1
Gene	Species	Forward Primer Name	F_Seq (5`…)	Tm (°C) Vector NTI	%GC	Reverse Primer Name	R_Seq (5`…)	Tm (°C) Vector NTI	%GC	Size (bp)	Comments
ACTB	H.s / M.m	ACTB_931F	GACAGGATGCAGAAGGAGAT	47.9	50	ACTB_1011R	GTACTTGCGCTCAGGAGGA	50.2	57.9	81	Hs and Mm specific; Covers Ex5-6
CYP1A1	H.s / M.m	hCYP1A1_892F	GCCAATGTCCAGCTGTCAG	51.1	48.1	hCYP1A1_964R	CTGTGTCAAACCCAGCTCC	50	48.1	73	Hs and Mm specific
CYP1B1	H.s	hCYP1B1_1015F	CTGCAGTGGCTGCTCCTCCT	56.8	65	hCYP1B1_1095R	CCCCACGACCTGATCCAATT	55.8	55	81	Hs only
Cyp1b1	M.m	mCyp1b1_1015F	CTGCTGTGGCTGCTCATCCT	55.2	60	mCyp1b1_1095R	CCCCACAACCTGGTCCAACT	55.8	60	81	Mm only
TARDBP	H.s / M.m	hTARDBP_177F	AATTCTGCATGCCCCAGA	51	50	hTARDBP_272R	GAAGCATCTGTCTCATCCATTTT	51.8	39.1	95	Hs and Mm specific
FUS Total	H.s / M.m	hFUS_-4F	GGACATGGCCTCAAACGAT	52	52.6	hFUS_90R	ACTGCTCTGCTGGGAATAGC	51.2	55	94	Ex1 primer has 4 bases in 3'UTR before start ATG site; Hs only
C9ORF72	H.s / M.m	C9ORF72_424F	GGAAGAATATGGATGCATAAGG	50	40.9	C9ORF72_512R	CTCTGACCCTGATCTTCCAT	47.7	50	89	Hs and Mm specific
ATXN2	H.s / M.m	ATXN2_1833F	CCTAAACGCATGTCTTCAGAA	49.8	42.9	ATXN2_1954R	GGGATACAAATTCTAGGCCA	48.5	45	121	Hs and Mm specific
SOD1	H.s / M.m	SOD1_228F	GGATGAAGAGAGGCATGTTG	49.4	50	SOD1_400R	CTTCATTTCCACCTTTGCC	49.5	47.4	173	Hs and Mm specific
PON2	H.s / M.m	PON2_602F	GGGCAAATGTTGTTTACTACAGTC	51.7	41.7	PON2_744R	TTCCAAAACATGAATTTCATG	47.8	28.6	143	Hs and Mm specific
AHR	H.s / M.m	AHR_679F	CTGCTGGATAATTCATCTGGT	48.5	42.9	AHR_749R	TTCTGTCCATGAAGATACTTTAAC	47.1	33.3	71	Hs and Mm specific
