# Supplementary material for: Dioxins and related environmental contaminants increase TDP-43 levels
Source: Mol Neurodegener. 2017 May 5;12:35. doi: 10.1186/s13024-017-0177-9 (PMC5420162; doi:10.1186/s13024-017-0177-9)
Supplement: Supplementary file 2 — (DOCX 28.9 kb) [file 13024_2017_177_MOESM2_ESM.xlsx]

## Sheet: Sheet1
Primer Name	Primer Seq (5`…)	Tm (°C)	%GC
Acc65I.CYP1B1_Tsc-3kb_F	CAGGGTACCGAAAGCATGCATCTAGTTGATCTA	66.2	45.5
CYP1B1_Tsc-628_R	CAGGCTGCGATGGAAGCCGTT	63	61.9
CYP1B1_Tsc-765_F	CAACCCGATAAAGTTCGCCGGAGC	65.2	58.3
PmeI.CYP1B1_Tsl-1_R	CGTTTAAACGCTGGGGACAGAGAGGAGAAGG	69.1	54.8
Acc65I.TARDBP_Tsc-3.1kb_F	CAAGGTACCTACACGCCTGCAGTCCTAGCTACTTG	68.8	54.3
TARDBP_Tsc-816_R	CCCAAGGAATAAATGGTAGACCTGG	58	48
TARDBP_Tsc-888_F	GGGCTGGAGCCAGAACAAGTTAGC	61.2	58.3
PmeI.TARDBP_Tsl-1_R	CGTTTAAACCTTTTACTTTTCCTAAAGAGAAAAG	59.5	29.4
pGL4.17_MCS_F	TCGAGGATATCAGTTTAAACCA
pGL4.17_MCS_R	AGCTTGGTTTAAACTGATATCC
pGL4.17_pA_F	CGATAGTACTAACATACGCTCTCC	49.3	45.8
luc2_R	GAGTGGGTAGAATGGCGCTG	54.6	60
